# Supplementary material for: Impact of Body Mass Index on the Survival of Patients with Sepsis with Different Modified NUTRIC Scores
Source: Nutrients. 2021 May 30;13(6):1873. doi: 10.3390/nu13061873 (PMC8226650; doi:10.3390/nu13061873)
Supplement: Supplementary file 1 [file nutrients-13-01873-s001.zip]

Archive with 1 entries (1 files):
- nutrients-1240178-supplementary.pdf
